# Supplementary material for: Modulation of marble-burying behavior in adult versus adolescent C57BL/6J mice of both sexes by ethologically relevant chemosensory stimuli
Source: Oxf Open Neurosci. 2024 May 24;3:kvae009. doi: 10.1093/oons/kvae009 (PMC11195632; doi:10.1093/oons/kvae009)
Supplement: Review_file_kvae009 [file review_file_kvae009.zip]

Archive with 1 entries (1 files):
- Review_file_kvae009.odt
